# Supplementary material for: Design, Synthesis, Antibacterial, and Antitumor Activity of Linear Polyisocyanide Quaternary Ammonium Salts with Different Structures and Chain Lengths
Source: Molecules. 2021 Sep 19;26(18):5686. doi: 10.3390/molecules26185686 (PMC8472106; doi:10.3390/molecules26185686)
Supplement: Supplementary file 1 [file molecules-26-05686-s001.zip]

Archive with 1 entries (1 files):
- molecules-1365386-supplementary.pdf
